# Supplementary material for: Genome and single-cell RNA-sequencing of the earthworm Eisenia andrei identifies cellular mechanisms underlying regeneration
Source: Nat Commun. 2020 May 27;11:2656. doi: 10.1038/s41467-020-16454-8 (PMC7253469; doi:10.1038/s41467-020-16454-8)
Supplement: Supplementary file 3 — Supplementary Data 1 [file 41467_2020_16454_MOESM3_ESM.xlsx]

## Sheet: Sheet1
Supplementary Data 1. Overlapping of enriched functional categories for differentially expressed up-regulated genes across regenerative stages.
Term ID	Class	Name	FDR (6h)	FDR (12h)	FDR (24h)	FDR (48h)	FDR (72h)
GO:0006351	BP	transcription, DNA-templated	0.00104	0.00796	0.0436	0.0181	0.00708
GO:0006355	BP	regulation of transcription, DNA-templated	7.72e-05	0.00376	0.0218	0.00644	0.00196
GO:0006468	BP	protein phosphorylation	1.01e-08	0.000694	0.00562	0.00123	3.76e-06
GO:0006793	BP	phosphorus metabolic process	1.4e-06	0.00186	0.00548	0.0117	0.000579
GO:0006796	BP	phosphate-containing compound metabolic process	1.46e-06	0.00187	0.00562	0.0139	0.000618
GO:0007166	BP	cell surface receptor signaling pathway	3.58e-05	5.78e-05	0.000126	3.96e-05	2.18e-06
GO:0007167	BP	enzyme linked receptor protein signaling pathway	0.0272	0.00108	0.0121	0.0181	0.000261
GO:0007275	BP	multicellular organism development	6.15e-06	1.83e-09	7.28e-08	8.37e-05	2.63e-07
GO:0008150	BP	biological_process	0.000707	0.00154	0.000737	0.000132	0.000372
GO:0009719	BP	response to endogenous stimulus	0.000665	0.000802	0.0168	0.00123	2.39e-05
GO:0009889	BP	regulation of biosynthetic process	0.00035	0.00483	0.0173	0.0165	0.00555
GO:0010033	BP	response to organic substance	0.00745	0.00686	0.024	0.00852	0.00012
GO:0010468	BP	regulation of gene expression	0.000425	0.00376	0.0182	0.0101	0.00224
GO:0010556	BP	regulation of macromolecule biosynthetic process	0.000349	0.00462	0.0168	0.0162	0.00542
GO:0016055	BP	Wnt signaling pathway	0.038	0.000356	0.00546	0.00123	0.000395
GO:0016310	BP	phosphorylation	9.45e-08	0.00187	0.00889	0.00119	1.34e-05
GO:0019219	BP	regulation of nucleobase-containing compound metabolic process	0.000148	0.00376	0.0217	0.00588	0.00182
GO:0019222	BP	regulation of metabolic process	0.000231	0.00376	0.0303	0.0204	0.00493
GO:0031323	BP	regulation of cellular metabolic process	0.000424	0.006	0.0236	0.0187	0.00853
GO:0031326	BP	regulation of cellular biosynthetic process	0.000349	0.00472	0.0171	0.0163	0.00544
GO:0032501	BP	multicellular organismal process	5.6e-07	3.42e-09	1.35e-07	0.00124	1.8e-06
GO:0032502	BP	developmental process	5.33e-07	2.06e-10	1.07e-08	1.78e-07	9.28e-10
GO:0032774	BP	RNA biosynthetic process	0.00114	0.00868	0.0451	0.0181	0.00761
GO:0048856	BP	anatomical structure development	3e-06	1.83e-09	1.35e-07	9.68e-06	3.9e-08
GO:0051171	BP	regulation of nitrogen compound metabolic process	0.000233	0.0024	0.0174	0.0185	0.00542
GO:0051252	BP	regulation of RNA metabolic process	9.93e-05	0.00293	0.0182	0.00446	0.00138
GO:0060255	BP	regulation of macromolecule metabolic process	0.00029	0.00295	0.024	0.0185	0.00377
GO:0070887	BP	cellular response to chemical stimulus	0.00228	0.00252	0.0137	0.00335	2.39e-05
GO:0071310	BP	cellular response to organic substance	0.00128	0.00154	0.00871	0.002	1.34e-05
GO:0071495	BP	cellular response to endogenous stimulus	0.000592	0.000697	0.0153	0.00123	2.26e-05
GO:0080090	BP	regulation of primary metabolic process	0.000256	0.00255	0.0182	0.0187	0.0057
GO:0097659	BP	nucleic acid-templated transcription	0.00104	0.00796	0.0436	0.0181	0.00708
GO:0198738	BP	cell-cell signaling by wnt	0.038	0.000356	0.00546	0.00123	0.000395
GO:1903506	BP	regulation of nucleic acid-templated transcription	7.72e-05	0.00376	0.0218	0.00644	0.00196
GO:1905114	BP	cell surface receptor signaling pathway involved in cell-cell signaling	0.038	0.000356	0.00546	0.00123	0.000395
GO:2000112	BP	regulation of cellular macromolecule biosynthetic process	0.000332	0.00436	0.0168	0.0157	0.00523
GO:2001141	BP	regulation of RNA biosynthetic process	7.72e-05	0.00376	0.0218	0.00644	0.00196
Note: we highlighted these terms using red because of their biological implications potentially contributing to development and regeneration biology.
