# Supplementary material for: Genome and single-cell RNA-sequencing of the earthworm Eisenia andrei identifies cellular mechanisms underlying regeneration
Source: Nat Commun. 2020 May 27;11:2656. doi: 10.1038/s41467-020-16454-8 (PMC7253469; doi:10.1038/s41467-020-16454-8)
Supplement: Supplementary file 4 — Supplementary Data 2 [file 41467_2020_16454_MOESM4_ESM.xlsx]

## Sheet: Sheet1
Supplementary Data 2. Statistics of transposable elements in five invertebrate genomes.
TE_class	Earthworm	C. teleta	H. robusta	M. lignano	A. japonicus
DNA/Academ	0.2	0.37	-	-	0.35
DNA/CMC-Chapaev-3	0.17	-	0.07	-	-
DNA/CMC-EnSpm	1.19	0.05	0.88	0.45	0.53
DNA/CMC-Transib	0.01	-	-	-	0.06
DNA/Crypton	0.02	-	-	0.1	0.02
DNA/Dada	-	0.01	-	-	-
DNA/Ginger	0.33	0.01	-	0.01	0.07
DNA/Harbinger	0	0	0	-	0
DNA/Kolobok	-	-	0	-	-
DNA/Kolobok-Hydra	0.02	-	-	-	0.1
DNA/Kolobok-T2	-	0.16	-	-	0.04
DNA/MULE-MuDR	0.27	-	0	0	0.01
DNA/MULE-NOF	-	-	0.65	-	-
DNA/Maverick	0.79	0.1	-	1.22	0
DNA/Merlin	0.03	0.02	0.04	0.08	-
DNA/MuLE-MuDR	0.07	-	0.02	-	0.03
DNA/MuLE-NOF	-	0.01	0.06	-	-
DNA/Novosib	-	-	0.56	-	-
DNA/P	0.02	0.18	0.24	0.1	0.03
DNA/PIF-Harbinger	0	0.32	0	0.1	0.07
DNA/PIF-ISL2EU	-	0.05	-	-	0.02
DNA/PiggyBac	0.1	0.06	0.06	0.08	-
DNA/Sola	0.14	0.54	0.23	-	0.05
DNA/TcMar	0.11	0.13	0	0	0
DNA/TcMar-Ant1	-	0.03	-	-	-
DNA/TcMar-Fot1	0.19	0.02	0.04	-	-
DNA/TcMar-ISRm11	-	-	0.01	0.09	-
DNA/TcMar-Mariner	0	0.08	0.03	0.23	0
DNA/TcMar-Pogo	-	0.58	0.04	-	0
DNA/TcMar-Tc1	0.64	0.77	0.01	0.08	-
DNA/TcMar-Tc2	0.09	0.02	-	0	0
DNA/TcMar-Tigger	0.04	0	0.02	0	0
DNA/Zator	1.65	-	0.07	-	-
DNA/Zisupton	-	-	-	0.03	-
DNA/hAT	0.25	-	0.22	0.02	0.11
DNA/hAT-Ac	0.92	0.45	0.33	0.19	0.11
DNA/hAT-Blackjack	0.17	0.05	0.03	0	0.2
DNA/hAT-Charlie	1.59	0.13	0.25	0.2	0.22
DNA/hAT-Tag1	0.07	0.29	-	0	0
DNA/hAT-Tip100	1.77	0.32	0.45	0	0.62
DNA/hAT-Tol2	0.04	-	0.07	0.01	-
DNA/hAT-hAT5	0.03	0.01	-	-	0.04
DNA/hAT-hATm	1.68	0.01	0.17	-	-
DNA/hAT-hATw	-	0.01	-	0.03	-
DNA/hAT-hATx	0.08	-	-	0.08	0.01
DNA/others	1.5	1	0.61	0.32	0.53
LINE/CR1	0.67	0.62	0.73	0.01	0.23
LINE/CR1-Zenon	-	0.04	-	0.01	-
LINE/CRE	-	0.01	0.06	-	-
LINE/CRE-II	1.14	0.01	0.13	-	-
LINE/DRE	0.06	-	-	-	-
LINE/Dong-R4	-	0	0.05	0	0
LINE/I	0.01	0.31	0.15	0.05	-
LINE/I-Nimb	0.23	0.04	0.05	-	-
LINE/Jockey	0.02	0.03	0.68	0.21	0.08
LINE/L1	0	0.02	0.02	0.01	0.01
LINE/L1-Tx1	0.02	-	-	0.01	0.43
LINE/L2	7.49	2.52	3.9	0	0.84
LINE/LOA	0.04	-	-	1	-
LINE/Penelope	0	0.06	0.6	0.41	0.7
LINE/Proto2	0.01	1.59	0.02	-	-
LINE/R1	-	0.01	0.15	0.03	0.01
LINE/R2	0.01	-	0.02	-	-
LINE/R2-Hero	0.09	-	0.56	-	-
LINE/R2-NeSL	-	-	0.05	-	-
LINE/RTE-BovB	1.97	0.34	1.67	0.69	0.09
LINE/RTE-RTE	-	0.02	-	-	-
LINE/RTE-X	0.01	0.17	0	0.1	0
LINE/Rex-Babar	0.26	0.09	0.19	-	0.22
LINE/Tad1	0.12	0.01	-	0.06	-
LINE/others	0.28	0.05	0.27	-	0.03
LTR/Copia	0.33	0.11	0.37	0.08	0.09
LTR/DIRS	-	0.04	0.11	0.05	0.32
LTR/ERV1	0.01	0.03	0.01	0.1	0.04
LTR/ERVK	0	0	0	0	0
LTR/ERVL	0	0	0	0	0
LTR/ERVL-MaLR	0	0	0	0	0
LTR/Gypsy	1.67	2.32	1.78	1.05	0.39
LTR/Gypsy-Cigr	0.02	0.01	0.09	0.1	0.06
LTR/Gypsy-Troyka	0.06	-	-	-	-
LTR/Ngaro	0.01	0.06	0.03	0.11	0.2
LTR/Pao	0.06	0.26	0.08	0.29	0.07
LTR/others	0.14	0.06	0.03	0.17	0.01
SINE/5S-Deu-L2	0	0.02	0	0	0
SINE/Alu	0.05	-	-	-	-
SINE/ID	-	0.05	-	-	0.03
SINE/L2	-	0.04	-	-	-
SINE/MIR	0.04	0.08	0	0.43	0.32
SINE/others	0.01	0.12	-	-	0.16
SINE/tRNA	0.05	0.61	0	0	0.28
SINE/tRNA-Deu	0	0	0	0	0
SINE/tRNA-Deu-CR1	-	-	-	-	0.01
SINE/tRNA-L2	0.43	-	-	-	-
SINE/tRNA-RTE	0	0	0	0	0
Satellite/W-chromosome	-	-	0	-	-
Satellite/centr	-	-	-	0	0
Satellite/others	0.22	0.04	0.01	0.08	0.01
Satellite/telo	0	-	-	0	-
Simple_repeat	4.78	2.06	15.13	4.41	2.15
Retroposon/SVA	0	-	-	0	0
Low_complexity/others	0.25	0.22	0.75	0.39	0.23
RC/Helitron	0.37	0.46	0.04	0.33	1.33
