# Supplementary material for: Genome and single-cell RNA-sequencing of the earthworm Eisenia andrei identifies cellular mechanisms underlying regeneration
Source: Nat Commun. 2020 May 27;11:2656. doi: 10.1038/s41467-020-16454-8 (PMC7253469; doi:10.1038/s41467-020-16454-8)
Supplement: Supplementary file 5 — Supplementary Data 3 [file 41467_2020_16454_MOESM5_ESM.xlsx]

## Sheet: Sheet1
Supplementary Data 3. GO enrichment analysis of 2,776 significantly expanded gene families in earthworm.
Term ID	FDR	GF Number	GO	GO Description
GO:0007267	0.0238	15	BP	cell-cell signaling
GO:0198738	0.0232	11	BP	cell-cell signaling by wnt
GO:0016055	0.0232	11	BP	Wnt signaling pathway
GO:0007166	0.00605	33	BP	cell surface receptor signaling pathway
GO:0010646	3.91e-06	33	BP	regulation of cell communication
GO:1905114	0.0232	11	BP	cell surface receptor signaling pathway involved in cell-cell signaling
GO:0032502	4.19e-05	33	BP	developmental process
GO:0048731	0.02	12	BP	system development
GO:0048468	0.0497	6	BP	cell development
GO:0048856	2.64e-05	32	BP	anatomical structure development
GO:0009653	0.00586	10	BP	anatomical structure morphogenesis
GO:0007275	2.63e-05	29	BP	multicellular organism development
GO:0048699	0.0497	6	BP	generation of neurons
GO:0007399	0.0381	7	BP	nervous system development
GO:0006811	0.00547	109	BP	ion transport
GO:0006812	0.0301	54	BP	cation transport
GO:0030001	0.0333	44	BP	metal ion transport
GO:0015672	0.0145	40	BP	monovalent inorganic cation transport
GO:0006813	1.08e-05	25	BP	potassium ion transport
GO:0014070	0.0232	12	BP	response to organic cyclic compound
GO:0033993	0.00648	12	BP	response to lipid
GO:0008150	2.18e-12	1161	BP	biological_process
GO:0050896	0.000118	303	BP	response to stimulus
GO:0009719	0.00852	16	BP	response to endogenous stimulus
GO:0071495	0.00749	16	BP	cellular response to endogenous stimulus
GO:0065007	1.14e-08	416	BP	biological regulation
GO:0065008	0.014	30	BP	regulation of biological quality
GO:0065009	0.00994	16	BP	regulation of molecular function
GO:0050790	0.0122	14	BP	regulation of catalytic activity
GO:0051338	0.0355	8	BP	regulation of transferase activity
GO:0009987	2.87e-15	805	BP	cellular process
GO:0030029	0.0183	15	BP	actin filament-based process
GO:0051716	0.000407	280	BP	cellular response to stimulus
GO:0070887	0.0163	17	BP	cellular response to chemical stimulus
GO:0071310	0.00843	17	BP	cellular response to organic substance
GO:0071407	0.008	12	BP	cellular response to organic cyclic compound
GO:0071396	0.00648	12	BP	cellular response to lipid
GO:0007154	2.45e-05	269	BP	cell communication
GO:0023052	1.68e-05	269	BP	signaling
GO:0071840	0.000195	93	BP	cellular component organization or biogenesis
GO:0016043	0.000147	89	BP	cellular component organization
GO:0006996	0.0356	59	BP	organelle organization
GO:0007010	0.000418	30	BP	cytoskeleton organization
GO:0030036	0.0183	15	BP	actin cytoskeleton organization
GO:0032501	0.00051	34	BP	multicellular organismal process
GO:0008152	0.00241	625	BP	metabolic process
GO:0044238	2.45e-06	509	BP	primary metabolic process
GO:0006807	0.00116	443	BP	nitrogen compound metabolic process
GO:0071704	3.42e-05	529	BP	organic substance metabolic process
GO:0043170	0.00032	392	BP	macromolecule metabolic process
GO:0010467	0.0445	157	BP	gene expression
GO:0043412	2.28e-07	178	BP	macromolecule modification
GO:1901564	0.000999	299	BP	organonitrogen compound metabolic process
GO:0019538	1.99e-05	246	BP	protein metabolic process
GO:0036211	5.93e-08	172	BP	protein modification process
GO:0044237	2.28e-06	450	BP	cellular metabolic process
GO:0006793	4.7e-10	163	BP	phosphorus metabolic process
GO:0006796	2.13e-10	162	BP	phosphate-containing compound metabolic process
GO:0016310	2.46e-13	110	BP	phosphorylation
GO:0044260	1.45e-05	346	BP	cellular macromolecule metabolic process
GO:0044267	3.3e-06	204	BP	cellular protein metabolic process
GO:0006464	5.93e-08	172	BP	cellular protein modification process
GO:0070647	0.0107	21	BP	protein modification by small protein conjugation or removal
GO:0032446	0.0495	12	BP	protein modification by small protein conjugation
GO:0006468	9.98e-14	99	BP	protein phosphorylation
GO:0050789	3.4e-08	404	BP	regulation of biological process
GO:0050794	1.18e-08	402	BP	regulation of cellular process
GO:0051128	0.00545	17	BP	regulation of cellular component organization
GO:0007165	1.75e-05	266	BP	signal transduction
GO:0035556	8.56e-07	74	BP	intracellular signal transduction
GO:0007264	2.46e-07	36	BP	small GTPase mediated signal transduction
GO:0007265	2.77e-05	18	BP	Ras protein signal transduction
GO:0007266	0.000191	15	BP	Rho protein signal transduction
GO:0019222	3.21e-05	119	BP	regulation of metabolic process
GO:0051171	8.89e-06	117	BP	regulation of nitrogen compound metabolic process
GO:0060255	1.75e-05	119	BP	regulation of macromolecule metabolic process
GO:0010468	0.000144	109	BP	regulation of gene expression
GO:0009889	8.36e-05	107	BP	regulation of biosynthetic process
GO:0010556	7.63e-05	107	BP	regulation of macromolecule biosynthetic process
GO:0080090	1.07e-05	117	BP	regulation of primary metabolic process
GO:0051246	0.0226	16	BP	regulation of protein metabolic process
GO:0031323	1.07e-05	117	BP	regulation of cellular metabolic process
GO:0051174	0.0318	9	BP	regulation of phosphorus metabolic process
GO:0019220	0.0318	9	BP	regulation of phosphate metabolic process
GO:0042325	0.0432	8	BP	regulation of phosphorylation
GO:0043549	0.0381	7	BP	regulation of kinase activity
GO:0031326	7.98e-05	107	BP	regulation of cellular biosynthetic process
GO:2000112	0.000103	106	BP	regulation of cellular macromolecule biosynthetic process
GO:0032268	0.00852	16	BP	regulation of cellular protein metabolic process
GO:0031399	0.000446	11	BP	regulation of protein modification process
GO:0001932	0.00499	8	BP	regulation of protein phosphorylation
GO:0045859	0.00348	7	BP	regulation of protein kinase activity
GO:0071900	0.00852	6	BP	regulation of protein serine/threonine kinase activity
GO:0019219	0.000164	102	BP	regulation of nucleobase-containing compound metabolic process
GO:0023051	3.91e-06	33	BP	regulation of signaling
GO:0048583	2.64e-05	33	BP	regulation of response to stimulus
GO:0009966	8.63e-07	33	BP	regulation of signal transduction
GO:1902531	2.49e-05	23	BP	regulation of intracellular signal transduction
GO:0051056	2.25e-05	19	BP	regulation of small GTPase mediated signal transduction
GO:0046578	1.61e-05	18	BP	regulation of Ras protein signal transduction
GO:0035023	0.000103	15	BP	regulation of Rho protein signal transduction
GO:0048518	0.0152	23	BP	positive regulation of biological process
GO:0048522	0.0107	21	BP	positive regulation of cellular process
GO:0071822	0.000668	27	BP	protein complex subunit organization
GO:0043241	0.0497	6	BP	protein complex disassembly
GO:0043624	0.0382	6	BP	cellular protein complex disassembly
GO:0051261	0.0329	5	BP	protein depolymerization
GO:0070271	0.00215	24	BP	protein complex biogenesis
GO:0006461	0.00215	24	BP	protein complex assembly
GO:0051259	0.000314	13	BP	protein oligomerization
GO:0051260	0.00186	11	BP	protein homooligomerization
GO:0018130	0.0253	131	BP	heterocycle biosynthetic process
GO:0019438	0.0151	130	BP	aromatic compound biosynthetic process
GO:1901362	0.018	134	BP	organic cyclic compound biosynthetic process
GO:0051493	0.0149	10	BP	regulation of cytoskeleton organization
GO:0044271	0.0425	159	BP	cellular nitrogen compound biosynthetic process
GO:0034654	0.00766	127	BP	nucleobase-containing compound biosynthetic process
GO:0051094	0.0141	3	BP	positive regulation of developmental process
GO:0045597	0.0141	3	BP	positive regulation of cell differentiation
GO:0051247	0.0219	7	BP	positive regulation of protein metabolic process
GO:0032270	0.0219	7	BP	positive regulation of cellular protein metabolic process
GO:0031401	0.0195	6	BP	positive regulation of protein modification process
GO:0001934	0.0214	5	BP	positive regulation of protein phosphorylation
GO:0045860	0.013	5	BP	positive regulation of protein kinase activity
GO:0032147	0.00718	5	BP	activation of protein kinase activity
GO:0009725	0.0118	12	BP	response to hormone
GO:0048545	0.00648	12	BP	response to steroid hormone
GO:0032870	0.00974	12	BP	cellular response to hormone stimulus
GO:0071383	0.00648	12	BP	cellular response to steroid hormone stimulus
GO:0009755	0.008	12	BP	hormone-mediated signaling pathway
GO:0043401	0.00648	12	BP	steroid hormone mediated signaling pathway
GO:0007015	0.0162	11	BP	actin filament organization
GO:0008154	0.0318	9	BP	actin polymerization or depolymerization
GO:0030042	0.0329	5	BP	actin filament depolymerization
GO:0016070	0.0366	134	BP	RNA metabolic process
GO:0032774	0.000933	109	BP	RNA biosynthetic process
GO:0097659	0.000766	109	BP	nucleic acid-templated transcription
GO:0006351	0.000766	109	BP	transcription, DNA-templated
GO:0051252	9.41e-05	102	BP	regulation of RNA metabolic process
GO:2001141	9.73e-05	101	BP	regulation of RNA biosynthetic process
GO:1903506	9.73e-05	101	BP	regulation of nucleic acid-templated transcription
GO:0006355	9.73e-05	101	BP	regulation of transcription, DNA-templated
GO:0070588	0.0432	8	BP	calcium ion transmembrane transport
GO:0030182	0.0497	6	BP	neuron differentiation
GO:0010038	0.0416	3	BP	response to metal ion
Note: for GO enrichments, only biological process (bp) is shown. The P value was adjusted by the Benjamini-Hochberg FDR method (P <0.05).
