# Supplementary material for: Genome and single-cell RNA-sequencing of the earthworm Eisenia andrei identifies cellular mechanisms underlying regeneration
Source: Nat Commun. 2020 May 27;11:2656. doi: 10.1038/s41467-020-16454-8 (PMC7253469; doi:10.1038/s41467-020-16454-8)
Supplement: Supplementary file 6 — Supplementary Data 4 [file 41467_2020_16454_MOESM6_ESM.xlsx]

## Sheet: Sheet1
Supplementary Data 4. GO enrichment analysis of the brown module.
FDR	Gene number	term ID	taxonomy	GO Name
0.00136	4	GO:0009790	BP	embryo development
0.00194	10	GO:0009653	BP	anatomical structure morphogenesis
0.00136	4	GO:0048598	BP	embryonic morphogenesis
0.000263	26	GO:0023051	BP	regulation of signaling
0.00113	26	GO:0048583	BP	regulation of response to stimulus
0.000263	26	GO:0010646	BP	regulation of cell communication
0.0232	49	GO:0035556	BP	intracellular signal transduction
0.026	21	GO:0007264	BP	small GTPase mediated signal transduction
0.0128	12	GO:0007265	BP	Ras protein signal transduction
0.0099	11	GO:0007266	BP	Rho protein signal transduction
0.000679	24	GO:0009966	BP	regulation of signal transduction
0.0212	15	GO:1902531	BP	regulation of intracellular signal transduction
0.00795	13	GO:0051056	BP	regulation of small GTPase mediated signal transduction
0.00895	12	GO:0046578	BP	regulation of Ras protein signal transduction
0.0068	11	GO:0035023	BP	regulation of Rho protein signal transduction
0.0369	4	GO:0016125	BP	sterol metabolic process
0.0212	19	GO:0070271	BP	protein complex biogenesis
0.0265	20	GO:0071822	BP	protein complex subunit organization
0.0212	19	GO:0006461	BP	protein complex assembly
0.0225	14	GO:0043623	BP	cellular protein complex assembly
0.00116	39	GO:0051641	BP	cellular localization
0.0212	46	GO:0071702	BP	organic substance transport
0.00142	41	GO:0033036	BP	macromolecule localization
0.00228	35	GO:0008104	BP	protein localization
0.00173	28	GO:0070727	BP	cellular macromolecule localization
0.00173	28	GO:0034613	BP	cellular protein localization
0.0052	33	GO:0042886	BP	amide transport
0.00363	33	GO:0015833	BP	peptide transport
0.00147	35	GO:0051649	BP	establishment of localization in cell
0.00311	33	GO:0045184	BP	establishment of protein localization
0.00242	33	GO:0015031	BP	protein transport
0.000682	35	GO:0046907	BP	intracellular transport
0.00311	25	GO:0006886	BP	intracellular protein transport
0.0128	898	GO:0008150	BP	biological_process
9.95e-08	636	GO:0009987	BP	cellular process
0.0321	13	GO:0030029	BP	actin filament-based process
0.00795	26	GO:0007049	BP	cell cycle
2.56e-07	92	GO:0071840	BP	cellular component organization or biogenesis
2.64e-08	91	GO:0016043	BP	cellular component organization
0.0398	11	GO:0097435	BP	supramolecular fiber organization
0.0261	39	GO:0022607	BP	cellular component assembly
4.11e-08	73	GO:0006996	BP	organelle organization
0.00288	15	GO:0070925	BP	organelle assembly
2.1e-06	32	GO:0007010	BP	cytoskeleton organization
0.0321	13	GO:0030036	BP	actin cytoskeleton organization
0.0212	5	GO:0007031	BP	peroxisome organization
0.00556	524	GO:0008152	BP	metabolic process
1.34e-07	442	GO:0044238	BP	primary metabolic process
1.81e-07	467	GO:0071704	BP	organic substance metabolic process
1.18e-08	365	GO:0043170	BP	macromolecule metabolic process
6.14e-11	168	GO:0043412	BP	macromolecule modification
0.00561	142	GO:0010467	BP	gene expression
0.0234	184	GO:1901360	BP	organic cyclic compound metabolic process
1.33e-06	401	GO:0006807	BP	nitrogen compound metabolic process
0.00089	256	GO:1901564	BP	organonitrogen compound metabolic process
3.19e-06	216	GO:0019538	BP	protein metabolic process
1.38e-11	163	GO:0036211	BP	protein modification process
2e-09	403	GO:0044237	BP	cellular metabolic process
5.26e-08	135	GO:0006793	BP	phosphorus metabolic process
1.01e-07	132	GO:0006796	BP	phosphate-containing compound metabolic process
2.84e-09	87	GO:0016310	BP	phosphorylation
0.0301	180	GO:0046483	BP	heterocycle metabolic process
0.0126	115	GO:0018130	BP	heterocycle biosynthetic process
4.76e-11	327	GO:0044260	BP	cellular macromolecule metabolic process
9.11e-09	188	GO:0044267	BP	cellular protein metabolic process
1.38e-11	163	GO:0006464	BP	cellular protein modification process
0.00158	21	GO:0070647	BP	protein modification by small protein conjugation or removal
0.018	12	GO:0032446	BP	protein modification by small protein conjugation
0.0404	10	GO:0016567	BP	protein ubiquitination
1.91e-12	86	GO:0006468	BP	protein phosphorylation
0.0327	179	GO:0006725	BP	cellular aromatic compound metabolic process
8e-05	102	GO:0019222	BP	regulation of metabolic process
4.96e-05	102	GO:0060255	BP	regulation of macromolecule metabolic process
0.000154	95	GO:0010468	BP	regulation of gene expression
6.19e-05	99	GO:0080090	BP	regulation of primary metabolic process
5.24e-05	99	GO:0051171	BP	regulation of nitrogen compound metabolic process
9.23e-05	98	GO:0031323	BP	regulation of cellular metabolic process
0.00556	115	GO:0019438	BP	aromatic compound biosynthetic process
0.000264	91	GO:0009889	BP	regulation of biosynthetic process
0.000263	91	GO:0031326	BP	regulation of cellular biosynthetic process
0.000258	91	GO:0010556	BP	regulation of macromolecule biosynthetic process
0.000232	91	GO:2000112	BP	regulation of cellular macromolecule biosynthetic process
0.0104	117	GO:1901362	BP	organic cyclic compound biosynthetic process
6.72e-05	17	GO:0000226	BP	microtubule cytoskeleton organization
0.0302	5	GO:0031109	BP	microtubule polymerization or depolymerization
0.0406	5	GO:0031023	BP	microtubule organizing center organization
0.0165	175	GO:0006139	BP	nucleobase-containing compound metabolic process
0.00625	149	GO:0090304	BP	nucleic acid metabolic process
0.00223	124	GO:0016070	BP	RNA metabolic process
6.66e-05	91	GO:0019219	BP	regulation of nucleobase-containing compound metabolic process
6.48e-05	90	GO:0051252	BP	regulation of RNA metabolic process
0.00311	112	GO:0034654	BP	nucleobase-containing compound biosynthetic process
0.000221	98	GO:0032774	BP	RNA biosynthetic process
0.000263	97	GO:0097659	BP	nucleic acid-templated transcription
0.000263	97	GO:0006351	BP	transcription, DNA-templated
0.0227	17	GO:0006366	BP	transcription from RNA polymerase II promoter
6.87e-05	89	GO:2001141	BP	regulation of RNA biosynthetic process
6.87e-05	89	GO:1903506	BP	regulation of nucleic acid-templated transcription
6.87e-05	89	GO:0006355	BP	regulation of transcription, DNA-templated
0.0248	14	GO:0006357	BP	regulation of transcription from RNA polymerase II promoter
0.0228	10	GO:0016569	BP	covalent chromatin modification
0.0232	4	GO:0034508	BP	centromere complex assembly
0.00561	26	GO:0016192	BP	vesicle-mediated transport
0.00367	14	GO:0008081	MF	phosphoric diester hydrolase activity
0.0107	6	GO:0004112	MF	cyclic-nucleotide phosphodiesterase activity
0.0406	5	GO:0004114	MF	3',5'-cyclic-nucleotide phosphodiesterase activity
0.047	14	GO:0015079	MF	potassium ion transmembrane transporter activity
0.0321	3	GO:0003839	MF	gamma-glutamylcyclotransferase activity
0.0078	67	GO:0008270	MF	zinc ion binding
0.0361	69	GO:0016817	MF	hydrolase activity, acting on acid anhydrides
0.0299	29	GO:0003924	MF	GTPase activity
0.0369	4	GO:0019888	MF	protein phosphatase regulator activity
