# Supplementary material for: Genome and single-cell RNA-sequencing of the earthworm Eisenia andrei identifies cellular mechanisms underlying regeneration
Source: Nat Commun. 2020 May 27;11:2656. doi: 10.1038/s41467-020-16454-8 (PMC7253469; doi:10.1038/s41467-020-16454-8)
Supplement: Supplementary file 7 — Supplementary Data 5 [file 41467_2020_16454_MOESM7_ESM.xlsx]

## Sheet: Sheet1
Supplementary Data 5. GO enrichment analysis of the red module.
FDR	Gene number	term ID	taxonomy	GO Name
0.048	3	GO:0098657	BP	import into cell
1.53e-05	20	GO:0016192	BP	vesicle-mediated transport
0.048	3	GO:0006897	BP	endocytosis
0.0492	7	GO:0006457	BP	protein folding
0.0292	9	GO:0043632	BP	modification-dependent macromolecule catabolic process
0.0274	9	GO:0019941	BP	modification-dependent protein catabolic process
0.0256	9	GO:0006511	BP	ubiquitin-dependent protein catabolic process
0.00724	13	GO:0048519	BP	negative regulation of biological process
0.00346	12	GO:0048523	BP	negative regulation of cellular process
0.0228	6	GO:0007167	BP	enzyme linked receptor protein signaling pathway
0.0306	2	GO:0051016	BP	barbed-end actin filament capping
3.13e-05	29	GO:0071705	BP	nitrogen compound transport
3.9e-07	27	GO:0042886	BP	amide transport
3.2e-06	29	GO:0033036	BP	macromolecule localization
2.11e-07	28	GO:0008104	BP	protein localization
0.000123	31	GO:0071702	BP	organic substance transport
2.61e-07	27	GO:0015833	BP	peptide transport
1.32e-08	32	GO:0051641	BP	cellular localization
8.64e-09	30	GO:0051649	BP	establishment of localization in cell
7.58e-08	24	GO:0070727	BP	cellular macromolecule localization
7.58e-08	24	GO:0034613	BP	cellular protein localization
3.08e-09	30	GO:0046907	BP	intracellular transport
5.53e-08	28	GO:0045184	BP	establishment of protein localization
1.6e-07	27	GO:0015031	BP	protein transport
3.41e-08	23	GO:0006886	BP	intracellular protein transport
0.007	9	GO:0030029	BP	actin filament-based process
0.0212	5	GO:0032970	BP	regulation of actin filament-based process
0.0028	252	GO:0008152	BP	metabolic process
9.71e-08	222	GO:0044238	BP	primary metabolic process
1.48e-06	228	GO:0071704	BP	organic substance metabolic process
5.48e-07	113	GO:1901360	BP	organic cyclic compound metabolic process
0.0212	4	GO:0008202	BP	steroid metabolic process
7.52e-11	196	GO:0043170	BP	macromolecule metabolic process
2.01e-14	110	GO:0010467	BP	gene expression
0.000288	72	GO:0043412	BP	macromolecule modification
0.0279	100	GO:0009058	BP	biosynthetic process
0.0278	97	GO:1901576	BP	organic substance biosynthetic process
0.000286	83	GO:0009059	BP	macromolecule biosynthetic process
0.00394	8	GO:0032259	BP	methylation
5.53e-08	207	GO:0006807	BP	nitrogen compound metabolic process
0.0013	126	GO:1901564	BP	organonitrogen compound metabolic process
0.00256	54	GO:1901566	BP	organonitrogen compound biosynthetic process
1.74e-06	113	GO:0019538	BP	protein metabolic process
0.019	60	GO:0036211	BP	protein modification process
1.85e-07	16	GO:0051246	BP	regulation of protein metabolic process
0.0262	17	GO:0006520	BP	cellular amino acid metabolic process
1.45e-09	16	GO:0043038	BP	amino acid activation
3.46e-09	205	GO:0044237	BP	cellular metabolic process
1.35e-06	110	GO:0046483	BP	heterocycle metabolic process
1.13e-12	178	GO:0044260	BP	cellular macromolecule metabolic process
1.04e-07	98	GO:0044267	BP	cellular protein metabolic process
4.28e-08	16	GO:0032268	BP	regulation of cellular protein metabolic process
0.019	60	GO:0006464	BP	cellular protein modification process
0.00404	12	GO:0070647	BP	protein modification by small protein conjugation or removal
0.0161	7	GO:0070646	BP	protein modification by small protein removal
0.0121	7	GO:0016579	BP	protein deubiquitination
0.00394	7	GO:0043414	BP	macromolecule methylation
2.34e-09	133	GO:0034641	BP	cellular nitrogen compound metabolic process
8.71e-09	39	GO:0043603	BP	cellular amide metabolic process
1.45e-09	38	GO:0006518	BP	peptide metabolic process
1.18e-06	110	GO:0006725	BP	cellular aromatic compound metabolic process
2.17e-07	109	GO:0006139	BP	nucleobase-containing compound metabolic process
2.29e-09	100	GO:0090304	BP	nucleic acid metabolic process
2.56e-11	90	GO:0016070	BP	RNA metabolic process
2.98e-17	37	GO:0034660	BP	ncRNA metabolic process
2.91e-12	27	GO:0006399	BP	tRNA metabolic process
1.45e-09	16	GO:0043039	BP	tRNA aminoacylation
7.59e-07	11	GO:0016072	BP	rRNA metabolic process
5.47e-05	12	GO:0009451	BP	RNA modification
0.0136	4	GO:0001510	BP	RNA methylation
3.07e-10	34	GO:0006396	BP	RNA processing
0.0384	7	GO:0008380	BP	RNA splicing
1.48e-09	21	GO:0034470	BP	ncRNA processing
0.000583	11	GO:0008033	BP	tRNA processing
3.18e-05	9	GO:0006400	BP	tRNA modification
0.0293	3	GO:0002097	BP	tRNA wobble base modification
0.00997	3	GO:0030488	BP	tRNA methylation
0.0138	95	GO:0044249	BP	cellular biosynthetic process
7.34e-05	81	GO:0044271	BP	cellular nitrogen compound biosynthetic process
4.63e-10	38	GO:0043604	BP	amide biosynthetic process
1.45e-10	38	GO:0043043	BP	peptide biosynthetic process
0.000407	82	GO:0034645	BP	cellular macromolecule biosynthetic process
1.76e-10	37	GO:0006412	BP	translation
9.41e-11	11	GO:0002181	BP	cytoplasmic translation
5.97e-10	16	GO:0006418	BP	tRNA aminoacylation for protein translation
0.0131	2	GO:0006436	BP	tryptophanyl-tRNA aminoacylation
0.0131	2	GO:0006433	BP	prolyl-tRNA aminoacylation
4.96e-11	14	GO:0006413	BP	translational initiation
6.78e-11	10	GO:0002183	BP	cytoplasmic translational initiation
0.015	3	GO:1902652	BP	secondary alcohol metabolic process
1.91e-08	55	GO:0071840	BP	cellular component organization or biogenesis
5.11e-08	37	GO:0044085	BP	cellular component biogenesis
4.32e-21	29	GO:0022613	BP	ribonucleoprotein complex biogenesis
1.38e-13	18	GO:0042254	BP	ribosome biogenesis
9.19e-09	11	GO:0006364	BP	rRNA processing
0.0131	2	GO:0000460	BP	maturation of 5.8S rRNA
3.29e-05	4	GO:0042273	BP	ribosomal large subunit biogenesis
0.0131	2	GO:0000470	BP	maturation of LSU-rRNA
0.00827	6	GO:0044087	BP	regulation of cellular component biogenesis
0.0058	6	GO:0090066	BP	regulation of anatomical structure size
1.04e-09	14	GO:0010608	BP	posttranscriptional regulation of gene expression
0.0287	13	GO:0009057	BP	macromolecule catabolic process
0.0475	10	GO:0030163	BP	protein catabolic process
0.0136	12	GO:0048518	BP	positive regulation of biological process
0.00404	12	GO:0048522	BP	positive regulation of cellular process
0.042	4	GO:0044089	BP	positive regulation of cellular component biogenesis
0.0185	5	GO:1902903	BP	regulation of supramolecular fiber organization
0.00373	38	GO:0016043	BP	cellular component organization
0.0013	21	GO:0043933	BP	macromolecular complex subunit organization
4.85e-08	12	GO:0071826	BP	ribonucleoprotein complex subunit organization
0.00435	19	GO:0065003	BP	macromolecular complex assembly
0.0011	18	GO:0034622	BP	cellular macromolecular complex assembly
4.85e-08	12	GO:0022618	BP	ribonucleoprotein complex assembly
6.78e-11	10	GO:0001731	BP	formation of translation preinitiation complex
0.0354	4	GO:0022411	BP	cellular component disassembly
0.0306	4	GO:0032984	BP	macromolecular complex disassembly
0.0259	4	GO:0043241	BP	protein complex disassembly
0.0212	4	GO:0043624	BP	cellular protein complex disassembly
0.048	3	GO:0051261	BP	protein depolymerization
0.00476	6	GO:0032535	BP	regulation of cellular component size
0.0491	4	GO:0010638	BP	positive regulation of organelle organization
0.0185	5	GO:0043254	BP	regulation of protein complex assembly
0.0185	5	GO:0032271	BP	regulation of protein polymerization
0.0354	4	GO:1902905	BP	positive regulation of supramolecular fiber organization
0.0354	4	GO:0051495	BP	positive regulation of cytoskeleton organization
6.99e-10	14	GO:0034248	BP	regulation of cellular amide metabolic process
6.99e-10	14	GO:0006417	BP	regulation of translation
2.92e-09	9	GO:0006446	BP	regulation of translational initiation
0.0354	4	GO:0031334	BP	positive regulation of protein complex assembly
0.0354	4	GO:0032273	BP	positive regulation of protein polymerization
0.007	9	GO:0030036	BP	actin cytoskeleton organization
0.0258	6	GO:0007015	BP	actin filament organization
0.00971	6	GO:0008154	BP	actin polymerization or depolymerization
0.048	3	GO:0030042	BP	actin filament depolymerization
0.0212	5	GO:0030041	BP	actin filament polymerization
0.0212	5	GO:0032956	BP	regulation of actin cytoskeleton organization
0.0185	5	GO:0030832	BP	regulation of actin filament length
0.0185	5	GO:0110053	BP	regulation of actin filament organization
0.0185	5	GO:0008064	BP	regulation of actin polymerization or depolymerization
0.0185	5	GO:0030833	BP	regulation of actin filament polymerization
0.0354	4	GO:0030838	BP	positive regulation of actin filament polymerization
0.00152	4	GO:0016125	BP	sterol metabolic process
0.00558	3	GO:0008203	BP	cholesterol metabolic process
