# Supplementary material for: Genome and single-cell RNA-sequencing of the earthworm Eisenia andrei identifies cellular mechanisms underlying regeneration
Source: Nat Commun. 2020 May 27;11:2656. doi: 10.1038/s41467-020-16454-8 (PMC7253469; doi:10.1038/s41467-020-16454-8)
Supplement: Supplementary file 8 — Supplementary Data 6 [file 41467_2020_16454_MOESM8_ESM.xlsx]

## Sheet: Sheet1
Supplementary Data 6. GO enrichment analysis of the blue module.
FDR	Gene number	term ID	taxonomy	GO Name
0.0292	2	GO:0006424	BP	glutamyl-tRNA aminoacylation
0.0476	10	GO:0006357	BP	regulation of transcription from RNA polymerase II promoter
0.00152	41	GO:0035556	BP	intracellular signal transduction
0.0018	19	GO:0007264	BP	small GTPase mediated signal transduction
0.0159	21	GO:0007166	BP	cell surface receptor signaling pathway
0.0292	2	GO:0007212	BP	dopamine receptor signaling pathway
0.00102	85	GO:0006793	BP	phosphorus metabolic process
0.00139	83	GO:0006796	BP	phosphate-containing compound metabolic process
0.00353	22	GO:0019693	BP	ribose phosphate metabolic process
0.002	22	GO:0009259	BP	ribonucleotide metabolic process
0.000116	55	GO:0016310	BP	phosphorylation
0.00265	8	GO:0046939	BP	nucleotide phosphorylation
2.99e-06	20	GO:0009123	BP	nucleoside monophosphate metabolic process
2.05e-06	20	GO:0009161	BP	ribonucleoside monophosphate metabolic process
6.55e-07	20	GO:0009126	BP	purine nucleoside monophosphate metabolic process
6.55e-07	20	GO:0009167	BP	purine ribonucleoside monophosphate metabolic process
0.0129	9	GO:0009124	BP	nucleoside monophosphate biosynthetic process
0.00353	9	GO:0009127	BP	purine nucleoside monophosphate biosynthetic process
0.011	9	GO:0009156	BP	ribonucleoside monophosphate biosynthetic process
0.00353	9	GO:0009168	BP	purine ribonucleoside monophosphate biosynthetic process
5.64e-07	15	GO:0006818	BP	hydrogen transport
0.000111	653	GO:0008150	BP	biological_process
0.0415	359	GO:0008152	BP	metabolic process
0.0167	62	GO:0044281	BP	small molecule metabolic process
0.00256	71	GO:0055114	BP	oxidation-reduction process
0.00524	417	GO:0009987	BP	cellular process
0.0417	4	GO:0040007	BP	growth
0.0441	3	GO:0016049	BP	cell growth
0.0441	3	GO:0040008	BP	regulation of growth
0.0441	3	GO:0001558	BP	regulation of cell growth
0.0294	15	GO:0022610	BP	biological adhesion
0.0294	15	GO:0007155	BP	cell adhesion
0.00709	8	GO:0009132	BP	nucleoside diphosphate metabolic process
0.00416	7	GO:0009135	BP	purine nucleoside diphosphate metabolic process
0.00416	7	GO:0009185	BP	ribonucleoside diphosphate metabolic process
0.00416	7	GO:0009179	BP	purine ribonucleoside diphosphate metabolic process
0.00265	8	GO:0006165	BP	nucleoside diphosphate phosphorylation
3.41e-07	21	GO:0009141	BP	nucleoside triphosphate metabolic process
8.96e-08	21	GO:0009144	BP	purine nucleoside triphosphate metabolic process
2.52e-07	21	GO:0009199	BP	ribonucleoside triphosphate metabolic process
8.96e-08	21	GO:0009205	BP	purine ribonucleoside triphosphate metabolic process
0.000312	10	GO:0009142	BP	nucleoside triphosphate biosynthetic process
7.04e-05	10	GO:0009145	BP	purine nucleoside triphosphate biosynthetic process
0.000312	10	GO:0009201	BP	ribonucleoside triphosphate biosynthetic process
7.04e-05	10	GO:0009206	BP	purine ribonucleoside triphosphate biosynthetic process
0.0441	3	GO:0045185	BP	maintenance of protein location
0.0441	3	GO:0051651	BP	maintenance of location in cell
0.0441	3	GO:0032507	BP	maintenance of protein location in cell
0.000395	75	GO:0006811	BP	ion transport
2.6e-05	46	GO:0006812	BP	cation transport
0.0331	8	GO:0072511	BP	divalent inorganic cation transport
0.0142	30	GO:0030001	BP	metal ion transport
0.0331	8	GO:0070838	BP	divalent metal ion transport
0.0215	8	GO:0006816	BP	calcium ion transport
7.89e-06	36	GO:0015672	BP	monovalent inorganic cation transport
0.00125	15	GO:0006813	BP	potassium ion transport
5.64e-07	15	GO:0015992	BP	proton transport
0.0078	66	GO:0055085	BP	transmembrane transport
0.017	5	GO:0090662	BP	ATP hydrolysis coupled transmembrane transport
4.28e-05	26	GO:0034220	BP	ion transmembrane transport
3.41e-07	24	GO:0098660	BP	inorganic ion transmembrane transport
0.017	5	GO:0099131	BP	ATP hydrolysis coupled ion transmembrane transport
1.01e-06	23	GO:0098655	BP	cation transmembrane transport
2.59e-07	23	GO:0098662	BP	inorganic cation transmembrane transport
1.88e-06	13	GO:1902600	BP	hydrogen ion transmembrane transport
0.017	5	GO:0015988	BP	energy coupled proton transmembrane transport
4.06e-05	9	GO:0015985	BP	energy coupled proton transport, down electrochemical gradient
0.017	5	GO:0099132	BP	ATP hydrolysis coupled cation transmembrane transport
0.017	5	GO:0015991	BP	ATP hydrolysis coupled proton transport
0.0327	6	GO:0070588	BP	calcium ion transmembrane transport
6.9e-08	23	GO:0006091	BP	generation of precursor metabolites and energy
3.08e-05	14	GO:0015980	BP	energy derivation by oxidation of organic compounds
0.000564	11	GO:0045333	BP	cellular respiration
0.00265	8	GO:0009060	BP	aerobic respiration
0.00405	22	GO:0072521	BP	purine-containing compound metabolic process
0.00846	37	GO:0006082	BP	organic acid metabolic process
0.00737	37	GO:0043436	BP	oxoacid metabolic process
0.00651	37	GO:0019752	BP	carboxylic acid metabolic process
0.00139	8	GO:0072350	BP	tricarboxylic acid metabolic process
0.00139	8	GO:0006101	BP	citrate metabolic process
0.00109	8	GO:0006099	BP	tricarboxylic acid cycle
0.00488	8	GO:0016052	BP	carbohydrate catabolic process
0.00265	8	GO:0006090	BP	pyruvate metabolic process
0.0159	40	GO:0006468	BP	protein phosphorylation
0.00149	22	GO:0006163	BP	purine nucleotide metabolic process
0.00109	22	GO:0009150	BP	purine ribonucleotide metabolic process
0.00416	7	GO:0046031	BP	ADP metabolic process
4.91e-08	20	GO:0046034	BP	ATP metabolic process
4.06e-05	9	GO:0006754	BP	ATP biosynthetic process
4.06e-05	9	GO:0015986	BP	ATP synthesis coupled proton transport
0.0026	7	GO:0006757	BP	ATP generation from ADP
0.0026	7	GO:0006096	BP	glycolytic process
0.0458	8	GO:0046578	BP	regulation of Ras protein signal transduction
