# Supplementary material for: Genome and single-cell RNA-sequencing of the earthworm Eisenia andrei identifies cellular mechanisms underlying regeneration
Source: Nat Commun. 2020 May 27;11:2656. doi: 10.1038/s41467-020-16454-8 (PMC7253469; doi:10.1038/s41467-020-16454-8)
Supplement: Supplementary file 11 — Source Data [file 41467_2020_16454_MOESM11_ESM.xlsx]

## Sheet: Fig.1a
Fig. 1a

## Sheet: Fig. 2a
Fig. 2a
						Regeneration 6 hours
						Regeneration 12 hours
	Regeneration 0 hour
			Control (0 hour)
						Regeneration 24 hours
						Regeneration 48 hours
						Regeneration 72 hours

## Sheet: Fig. 2b
Fig. 2b

## Sheet: Fig. 2c
Fig. 2c

## Sheet: Fig. 2d
Fig. 2d

## Sheet: Fig. 3f
# 5'flanking
tracking_id	CR	h6	h12	h24	h48	h72
L2-102015	0	7.40221	5.79659	8.65981	9.51713	8.83257
L2-130291	0	13.0818	14.0526	13.1001	11.9181	12.4462
L2-144548	0	8.10647	9.74655	8.72648	8.76505	8.39759
L2-189352	0	8.99015	6.80599	9.7265	10.0398	8.57111
L2-210712	0	11.4196	9.8388	11.7444	13.3968	12.5346
L2-210713	0	0	0	15.0149	17.7733	15.7419
L2-213554	0	10.8934	10.8797	12.5859	12.7726	10.0291
L2-254331	0	9.33068	9.97505	9.57746	9.83815	9.00903
L2-277111	0	10.7527	13.8087	13.2311	13.1944	11.818
L2-298759	0	7.12792	9.45456	9.25458	8.50996	9.40774
L2-300021	0	10.3637	10.2221	8.22466	9.71535	8.32167
L2-300156	0	9.29501	9.98372	12.1611	0	10.5581
L2-386405	0	10.1298	9.91127	9.81085	9.14386	8.77867
L2-412003	0	7.93155	4.75375	8.95081	8.43772	5.03053
L2-417474	0	0	13.4989	0	16.8439	13.4068
L2-419868	0	4.33483	9.0996	8.43951	6.32824	7.4311
L2-74153	0	0	10.3415	11.4879	9.79814	12.4486
L2-79502	0	11.5665	11.5256	11.9687	12.4959	12.1965
L2-242075	6.48649	7.83362	8.55303	7.83487	8.19106	7.37773
L2-153089	6.78942	8.66762	8.77762	8.268	7.3201	7.74958
L2-408149	7.52286	11.7587	10.9155	11.4567	11.3386	10.9642
L2-302545	7.83785	8.1677	9.62106	7.44317	9.37207	8.4044
L2-23030	8.21994	8.68176	11.3837	8.92409	7.16845	9.24708
L2-338898	8.23836	9.85421	10.4649	10.3369	10.6471	11.1295
L2-18725	8.85729	10.8289	11.4491	10.2833	10.4882	10.7161
L2-359910	8.90732	10.0133	11.9505	11.6506	12.1645	9.79264
L2-94053	9.2554	9.26187	10.511	11.368	11.622	11.0548
L2-320872	9.37031	7.32269	0	0	0	0
L2-8227	9.80733	9.64126	9.47676	7.18144	7.0366	9.03116
L2-17855	9.95142	10.1594	6.97553	7.42763	9.5454	8.98084
L2-169383	10.0303	9.14251	8.53159	6.66838	0	0
L2-337699	10.1719	8.11091	6.09321	0	0	6.42219
L2-446878	10.3926	8.86859	9.26827	0	5.8131	10.0346
L2-292703	10.4063	11.5106	13.2027	12.1592	12.5118	11.1247
L2-258117	10.5058	10.4653	7.86209	7.00301	10.0724	8.8327
L2-260166	10.5133	9.51777	10.9548	10.2725	13.0115	12.0027
L2-267571	10.6047	10.6587	8.46633	7.88422	9.23904	8.99847
L2-380477	11.7839	11.227	9.82299	9.68768	10.1465	10.0186
L2-282109	12.0523	10.8785	9.83018	11.1099	10.7364	10.867
L2-65691	12.2204	15.4826	15.4791	12.4609	15.1049	15.3504
L2-71107	12.5894	11.1476	12.4714	0	10.1536	12.7264
L2-379112	12.7367	12.724	13.4288	13.3712	14.3917	13.7222
L2-369623	13.2626	13.4874	13.9587	12.5056	10.9765	15.5555
L2-328729	13.6217	12.9459	12.3474	12.0945	11.7794	11.4907
# 3'flanking
tracking_id	CR	h6	h12	h24	h48	h72
L2-118832	0	12.7428	14.9005	0	0	11.8734
L2-118833	0	11.6628	11.416	10.4899	9.95793	10.6699
L2-126029	0	8.6285	7.34674	9.6244	9.92963	7.91922
L2-144548	0	7.5973	9.25203	8.21467	8.23444	7.96096
L2-155818	0	0	0	8.29963	10.4639	7.94612
L2-186465	0	13.3805	12.0869	16.0051	13.8453	0
L2-189352	0	8.37853	6.11882	9.201	9.37763	7.90466
L2-192125	0	0	9.16084	0	0	8.69158
L2-202517	0	0	0	0	10.4543	10.6222
L2-2157	0	15.7596	16.1789	16.8006	17.095	17.4064
L2-227642	0	9.6502	10.6885	0	12.6311	11.1298
L2-254331	0	8.80887	8.91538	7.61341	9.16962	8.34979
L2-26341	0	0	0	17.0099	0	14.6992
L2-270477	0	9.06127	10.5301	10.6878	0	8.8167
L2-276535	0	0	4.13155	5.96416	0	9.59483
L2-277111	0	11.7513	14.6852	13.9683	13.9764	12.8974
L2-304567	0	0	0	7.61273	9.54896	0
L2-307932	0	16.9129	14.3032	17.315	15.4946	17.731
L2-324262	0	8.42701	10.6358	9.86776	8.31355	8.98994
L2-332767	0	0	7.47769	8.73678	9.05834	7.29614
L2-342736	0	5.69031	0	8.09022	7.29013	9.33366
L2-352151	0	5.98589	7.42497	8.18239	7.22367	6.72764
L2-356678	0	0	9.2883	8.67449	0	0
L2-361226	0	0	13.6832	10.8853	11.2934	9.9724
L2-362567	0	4.19318	7.90341	5.70316	6.87384	6.45248
L2-414408	0	0	7.90562	6.34923	8.10447	9.16918
L2-428104	0	7.50516	9.86441	9.96825	9.42012	9.77827
L2-432935	0	9.23268	11.8273	9.35127	10.7583	11.3036
L2-4422	0	10.6563	10.1983	6.71776	10.387	11.4208
L2-44565	0	8.55844	8.7339	10.6099	10.152	8.64111
L2-85304	0	13.0675	13.9332	14.1172	14.4232	15.0525
L2-180477	6.11114	6.1471	9.81008	9.73529	7.74477	5.47051
L2-1434	6.49965	10.6993	10.5756	8.68422	8.21094	11.1011
L2-313381	7.44912	9.69643	9.89103	9.266	9.35399	8.29533
L2-364841	7.61196	6.75804	0	2.8025	6.4474	3.13132
L2-368960	7.69631	10.9279	10.4721	9.40753	7.70517	9.43423
L2-311418	7.71672	7.98383	8.53023	7.99355	9.34357	9.59087
L2-123024	7.78445	11.0747	11.9605	11.3876	11.75	11.2868
L2-359910	8.36143	9.45833	11.37	11.0871	11.5646	9.10779
L2-266165	8.53733	11.2039	10.7127	10.0843	8.61542	9.46443
L2-57344	8.5484	11.8501	9.05772	11.4999	10.8444	10.5097
L2-120281	8.64199	7.30449	0	8.96327	7.29588	7.63228
L2-415290	9.02583	6.49491	0	4.63305	3.52698	0
L2-407116	9.06744	8.82095	9.0388	10.9953	10.1092	9.96997
L2-238121	9.0721	7.33428	4.35123	4.42206	6.98113	5.89224
L2-305610	9.27964	12.3679	12.24	9.04033	11.4931	12.0713
L2-85989	9.36376	11.638	11.561	10.6899	10.6179	10.8138
L2-149929	9.516	8.01741	4.63693	4.26953	0	4.54249
L2-186272	9.7387	10.2114	10.9649	11.5076	11.4117	11.5034
L2-215988	9.74636	8.19276	5.58479	0	7.60081	5.67472
L2-53237	9.77742	9.82589	7.0992	6.9051	8.93911	8.43575
L2-195010	9.83508	6.85103	0	0	5.92876	0
L2-265422	9.8748	8.41977	4.83383	5.84604	5.86102	0
L2-60125	9.88538	10.3772	0	0	9.60937	10.318
L2-333253	9.99624	13.0282	12.3894	12.6471	11.4028	12.553
L2-353365	10.0047	10.0756	6.0189	6.96251	9.3983	8.69593
L2-350696	10.0384	10.838	11.8575	11.4165	0	0
L2-446878	10.0566	8.44894	8.85858	0	5.25614	9.60177
L2-292703	10.1522	11.2245	12.8636	11.9116	12.1351	10.7375
L2-76895	10.2216	11.3036	12.1503	12.7573	12.0876	13.3394
L2-6247	10.2216	9.71743	8.62279	8.44065	7.18495	9.45389
L2-75746	10.3786	8.35945	7.9001	0	8.31212	7.05801
L2-18597	10.497	15.0053	12.6647	14.332	15.7236	13.6287
L2-43276	10.5058	9.0076	9.46886	9.46016	9.59174	8.37573
L2-197051	10.5796	13.3425	12.8277	12.538	13.0995	13.601
L2-105478	10.6037	9.27135	8.55176	7.05171	8.28011	8.36579
L2-215551	10.6172	10.1638	9.65132	8.82447	8.54343	7.99666
L2-446346	10.6847	0	0	0	6.82615	6.11467
L2-81818	10.7192	14.021	12.9014	13.1442	12.0121	12.2417
L2-306420	10.7757	10.4174	9.49787	8.6219	9.51722	9.93853
L2-115033	10.7914	10.6347	7.82172	0	0	0
L2-380632	10.7946	10.654	9.9894	9.81952	7.85945	8.71429
L2-259563	10.905	10.2442	0	0	7.08091	9.4344
L2-446347	10.9245	7.8754	0	0	6.08893	0
L2-392431	10.962	9.81007	7.2169	0	9.34403	8.80824
L2-56451	11.1237	11.4012	11.5283	9.19858	11.4536	10.379
L2-391980	11.1726	10.0961	0	10.1004	10.935	8.91315
L2-157957	11.3872	10.9681	9.90409	8.89754	9.54571	9.59272
L2-253577	11.4374	10.295	0	7.95492	6.70127	0
L2-287268	11.5228	9.50673	8.12507	0	8.1796	7.43465
L2-307950	11.6448	10.3376	0	0	8.62431	0
L2-110219	11.6527	13.3735	12.9768	13.1529	12.0537	12.789
L2-290464	11.6916	13.8479	13.0959	12.648	12.8303	12.4722
L2-149928	11.8994	9.40581	0	8.41678	7.62352	9.42644
L2-68905	11.9693	12.079	14.405	14.6592	14.1373	13.9888
L2-366649	11.9705	13.0617	13.5922	12.9944	14.1669	13.1144
L2-93608	11.9776	11.3499	11.0367	8.67355	11.056	8.64977
L2-142852	12.1088	12.6036	11.3679	7.71929	0	10.6746
L2-255554	12.2522	12.088	12.9494	13.4847	13.8115	12.945
L2-107786	12.2704	10.651	0	0	0	7.09706
L2-244207	12.3024	11.7088	10.6786	11.2108	10.2525	10.7855
L2-101716	12.4686	12.4571	11.5988	10.8742	10.3238	9.75513
L2-377775	12.5176	12.1262	10.5298	11.6704	11.0334	12.4158
L2-366856	12.6045	13.3513	0	0	12.3606	12.4974
L2-50668	12.7328	12.6149	10.9297	0	12.4757	10.9856
L2-260156	12.737	13.063	13.7694	13.4582	14.8215	14.273
L2-117778	13.0776	12.0896	12.1539	11.6627	12.2181	11.2546
L2-394264	13.0984	12.2829	12.2294	11.8115	11.6861	11.0734
L2-377642	13.2808	13.4578	13.6572	12.5015	10.7357	15.2576
L2-414867	13.4257	10.5018	11.8245	10.6067	0	0
L2-283880	13.4663	12.8512	12.4029	11.7572	12.3974	11.6928
L2-114210	13.5957	12.995	11.9512	11.9105	11.6784	12.1032
L2-207396	13.6879	13.2388	12.9993	12.8395	10.2516	0
L2-353187	13.6895	13.293	12.71	12.5507	12.1735	11.7606
L2-439639	13.7459	15.4559	17.103	16.2953	16.6648	15.5008
L2-38723	13.8995	13.7613	12.9071	12.6207	12.3368	11.9613
L2-300984	14.0526	13.2396	12.0741	10.0401	8.91372	11.8522
L2-236870	14.5084	0	0	0	10.7649	12.5837
L2-56947	14.646	13.0232	13.364	13.8486	0	13.3416
L2-192966	15.0372	13.8684	13.1506	12.629	12.8422	12.3818
L2-237923	15.1639	14.0119	13.715	13.6681	13.6414	13.1146
L2-233917	15.3477	13.8363	12.701	0	11.8033	11.8896
L2-241680	15.3718	14.9125	14.5535	0	0	0
L2-150658	15.6876	14.1926	13.7744	14.199	13.5334	13.828
L2-173042	15.856	15.3505	14.295	0	15.0528	12.9239
L2-103030	16.063	14.7654	16.0945	15.591	14.6002	0
L2-192968	16.2669	15.137	14.6388	13.9136	13.7541	13.7605
L2-155316	16.2963	16.6244	14.6029	14.657	14.6362	14.3237
L2-181905	17.8692	17.4277	16.7749	16.9662	16.1139	16.3773

## Sheet: Fig. 3g
tracking_id	L2_CR_5UTR	L2_6h_5UTR	L2_12h_5UTR	L2_24h_5UTR	L2_48h_5UTR	L2_72h_5UTR	Gene_id	Gene symbol	CR	H6	H12	H24	H48	H72
L2-79502G	0	11.5665	11.5256	11.9687	12.4959	12.1965	evm.TU.ctg782.2	SC5A8	4.3374	5.27204	5.08053	5.28154	4.98753	5.51198
L2-65691G	12.2204	15.4826	15.4791	12.4609	15.1049	15.3504	evm.TU.ctg1426.12	ARD17	6.46211	6.95571	7.31783	7.38366	7.262	6.7189
L2-2157	0	15.7596	16.1789	16.8006	17.095	17.4064	evm.TU.ctg1000.2	FOSL	4.62701	7.2169	7.90372	8.3125	8.80597	8.46985
L2-307932	0	16.9129	14.3032	17.315	15.4946	17.731	evm.TU.ctg479.22	BMP10	7.64364	7.86411	8.106	8.32187	7.95053	7.94427
L2-428104	0	7.50516	9.86441	9.96825	9.42012	9.77827	evm.TU.ctg85.36	MMP17	7.34145	10.9931	11.151	10.5139	10.27	10.8253
L2-4422	0	10.6563	10.1983	6.71776	10.387	11.4208	evm.TU.ctg1015.7	FBCDA	4.37001	9.3122	10.0015	10.1232	9.10852	9.94264
L2-1434	6.49965	10.6993	10.5756	8.68422	8.21094	11.1011	evm.TU.ctg10.64	PLAC8	5.88322	8.16242	7.77304	5.77665	6.04029	8.2442
L2-313381	7.44912	9.69643	9.89103	9.266	9.35399	8.29533	evm.TU.ctg49.29	FAS	6.08067	7.93031	7.69612	7.87914	8.51268	7.05375
L2-368960	7.69631	10.9279	10.4721	9.40753	7.70517	9.43423	evm.TU.ctg629.6	PZP	10.9853	13.1083	12.6111	12.3184	11.0988	11.8168
L2-359910	8.36143	9.45833	11.37	11.0871	11.5646	9.10779	evm.TU.ctg60.27	ZAN	7.19933	8.47935	9.72759	9.70912	9.7304	8.21862
L2-266165	8.53733	11.2039	10.7127	10.0843	8.61542	9.46443	evm.TU.ctg3988.1	SRK3	5.04618	7.8358	7.2985	6.57106	5.52463	6.59535
L2-305610	9.27964	12.3679	12.24	9.04033	11.4931	12.0713	evm.TU.ctg4725.2	ARRD3	5.17527	8.27786	8.45151	7.13538	7.5517	7.88869
L2-85989	9.36376	11.638	11.561	10.6899	10.6179	10.8138	evm.TU.ctg1603.2	NELL1	5.75857	8.11591	7.87928	7.09994	7.18853	7.17964
L2-333253	9.99624	13.0282	12.3894	12.6471	11.4028	12.553	evm.TU.ctg530.3	HUNB	3.62129	7.8035	6.98767	6.96164	6.1406	6.9228
L2-18597	10.497	15.0053	12.6647	14.332	15.7236	13.6287	evm.TU.ctg11.23	DIAP2	5.8386	9.94233	9.22606	8.91022	8.93617	9.12875
L2-81818	10.7192	14.021	12.9014	13.1442	12.0121	12.2417	evm.TU.ctg157.9	EGR1	6.4484	9.43191	8.21321	8.37223	7.27333	7.72418
L2-110219	11.6527	13.3735	12.9768	13.1529	12.0537	12.789	evm.TU.ctg183.19	STX5	6.86472	7.71389	7.31655	6.94817	6.91651	6.53198
L2-68905	11.9693	12.079	14.405	14.6592	14.1373	13.9888	evm.TU.ctg1453.7	SQH	6.71103	7.18134	8.3321	8.30957	7.79495	7.73101
L2-255554	12.2522	12.088	12.9494	13.4847	13.8115	12.945	evm.TU.ctg380.30	BMP1	8.95144	8.99893	9.57339	9.55617	9.96721	9.96332

## Sheet: Fig. 4e
Geneid	CR1	CR2	CR3	CR4	CR5	6h1	6h2	6h3	6h4	6h5	12h1	12h2	12h3	12h4	12h5	24h1	24h2	24h3	24h4	24h5	48h1	48h2	48h3	48h4	48h5	72h1	72h2	72h3	72h4	72h5
evm.TU.ctg126.13	51.3774	29.6189	39.2439	68.4271	27.5478	39.3953	15.5668	45.0135	60.5147	21.669	26.1398	28.1431	71.9646	14.8281	36.1882	30.3765	91.65	18.3606	40.5229	21.3719	21.4623	73.144	20.4	27.327	35.2747	34.9956	120.543	47.8962	18.6483	16.3135
evm.TU.ctg182.24	215.584	185.884	236.445	180.124	199.262	406.394	328.979	371.623	326.779	326.175	313.677	279.421	222.037	368.848	544.952	261.63	199.473	415.11	381.768	312.807	416.038	315.564	212.589	223.023	246.923	284.825	289.135	324.22	240.097	271.892
evm.TU.ctg231.4	331.435	273.719	237.426	316.979	202.017	393.953	378.793	492.008	325.771	360.389	247.805	294.498	308.921	418.892	386.362	321.403	304.062	466.2	488.407	298.235	108.962	446.178	360.757	381.696	330.469	299.407	320.324	361.064	400.939	331.708
evm.TU.ctg3.9	194.428	117.454	108.902	129.81	211.2	83.9742	86.1365	53.3881	55.4718	61.5855	62.7354	29.1482	68.4541	223.348	40.4457	48.0144	52.8335	22.3521	67.1826	38.858	102.358	39.7067	74.0841	89.9145	71.4777	85.5447	169.435	58.9492	123.545	66.1603
evm.TU.ctg394.17	230.695	172.607	195.238	202.263	185.488	231.188	195.104	228.208	182.553	229.235	299.039	202.028	347.536	291.927	152.203	191.078	172.518	228.31	249.535	109.774	179.953	194.354	175.01	260.047	174.517	225.527	257.103	193.427	229.607	178.542
evm.TU.ctg408.9	331.435	313.552	361.044	272.702	381.078	845.962	1215.25	1104.4	739.288	1036.69	933.712	1297.6	502.875	1078.74	1022.85	1007.32	587.638	1221.38	795.528	1094.82	459.788	494.244	658.167	505.108	926.426	723.242	536.122	1517.94	657.353	490.311
evm.TU.ctg646.3	307.257	288.018	239.388	253.583	202.017	673.867	619.56	520.273	471.006	544.005	450.65	485.469	352.802	393.87	324.63	338.061	233.977	417.505	439.353	258.405	233.608	351.091	266.273	239.772	295.194	303.295	361.629	254.218	356.649	309.956
evm.TU.ctg683.28	344.531	294.146	259.991	335.092	295.68	1911.71	1882.55	1832.99	1894.11	1335.49	877.251	1207.14	500.242	1217.75	1344.29	763.332	521.866	700.897	1086.65	537.211	536.556	647.847	438.062	481.307	705.495	653.251	645.707	1102.53	719.125	725.044
evm.TU.ctg91.63	442.249	306.402	343.384	408.55	522.49	780.649	766.926	793.494	1132.63	1086.87	872.023	1067.43	753.873	705.259	986.661	896.596	743.982	690.519	756.071	659.614	551.415	700.092	549.725	611.771	983.051	627.976	649.921	746.996	717.96	1008.72
evm.TU.ctg94.37	1141.38	925.335	1025.25	822.132	1269.95	1565.45	2312.2	2064.34	1700.46	2293.49	3044.76	2286.63	1118.08	2613.44	1586.96	1978.39	1493.36	2867.45	2299.14	2492.74	1239.03	1076.26	1738.29	1707.49	1855.64	2009.33	1776.96	2575.34	1461.56	1246.17
evm.TU.ctg982.9	29.2146	43.9177	31.3951	41.2575	38.5669	45.6156	29.0581	35.5921	69.5919	65.0069	174.614	170.869	127.254	102.87	107.5	75.4513	160.657	37.5195	136.498	59.2584	21.4623	72.0991	103.073	141.042	95.6131	96.2378	109.585	114.214	74.5932	108.757
evm.TU.ctg408.8	304.235	372.789	440.513	324.023	357.203	523.543	966.182	605.065	664.653	1042.39	611.671	615.129	340.515	638.533	771.661	708.458	575.777	1084.07	666.494	611.041	598.467	427.37	688.23	457.506	532.834	539.515	583.328	1237.93	410.263	566.441

## Sheet: Fig. 5b
Time	MEbrown
0	-0.330524
0	-0.309436
0	-0.245739
0	-0.354978
0	-0.279876
6	0.177394
6	0.273345
6	0.234775
6	0.193269
6	0.197865
12	0.0767201
12	0.157839
12	-0.14553
12	0.208646
12	0.270646
24	0.0559928
24	-0.077232
24	0.112362
24	0.106691
24	0.034219
48	-0.151715
48	-0.0386505
48	-0.0952902
48	-0.0806998
48	0.0136924
72	-0.103602
72	-0.0673537
72	0.180929
72	-0.0296383
72	0.0158803

## Sheet: Fig. 5d
Time	MEred
0	-0.17735
0	-0.127194
0	-0.246313
0	-0.320774
0	-0.211083
6	-0.113871
6	0.173977
6	-0.0639556
6	0.189967
6	0.109129
12	0.0445833
12	0.38768
12	-0.0749206
12	0.209763
12	0.303461
24	0.186577
24	0.033556
24	0.148049
24	0.145157
24	0.120115
48	-0.111536
48	0.0209027
48	-0.17209
48	-0.146638
48	0.0155896
72	-0.280102
72	-0.231449
72	0.251647
72	-0.0345427
72	-0.0283347

[truncated: 9 more sheets: Fig. 5e, Fig. 5h, Fig. 6d, Fig. 7c, Supplementary Figure 17, Supplementary Figure 19, Supplementary Figure 20, Supplementary Figure 24, Supplementary Figure 29]
